# Supplementary material for: Agar and Carrageenan as Cost-Effective Gelling Agents in Yeast-Reduced Artificial Diets for Mass-Rearing Fruit Flies and Their Parasitoids
Source: Insects. 2020 Feb 18;11(2):131. doi: 10.3390/insects11020131 (PMC7073888; doi:10.3390/insects11020131)
Supplement: Supplementary file 1 [file insects-11-00131-s001.zip]

Archive with 1 entries (1 files):
- insects-673958-supplementary.xlsx
