# Supplementary material for: Agar and Carrageenan as Cost-Effective Gelling Agents in Yeast-Reduced Artificial Diets for Mass-Rearing Fruit Flies and Their Parasitoids
Source: Insects. 2020 Feb 18;11(2):131. doi: 10.3390/insects11020131 (PMC7073888; doi:10.3390/insects11020131)
Supplement: Supplementary file 1 [file insects-11-00131-s001.zip › insects-673958-supplementary.xlsx]

## Sheet: Table S1
Block	Run	Yeast(%)	Sugar(%)	CornFlour(%)	SodiumBenzoate(%)	Methylparaben(%)	CitricAcid(%)	Water(%)	GellingAgent(%)	TypeOfGellingAgent	CostPerkg(US$)	TimeToPupation(h)	NoPupaeRecoverd	PuplaWeight(mg)	AdultEmergence(proportion)	Fliers(proportion)
Block 1	1	5.3	8.2	6	0.4	0.1	0.44	77.54	2.02	PregelatinizedStarchB	0.0202961		0
Block 1	2	5.3	8.2	6	0.4	0.1	0.44	72.3104	7.24955	PregelatinizedStarchB	0.0728405	55.9075	173	9.485	0.61	0.901639
Block 1	3	5.3	8.2	6	0.4	0.1	0.44	77.96	1.6	PregelatinizedStarchB	0.0160762		0
Block 1	4	5.3	8.2	6	0.4	0.1	0.44	73.2288	6.33125	PregelatinizedStarchB	0.0636138	41.1822	697	11.7253	0.75	0.946667
Block 1	5	5.3	8.2	6	0.4	0.1	0.44	77.54	2.02	PregelatinizedStarchA	0.0202961		0
Block 1	6	5.3	8.2	6	0.4	0.1	0.44	77.96	1.6	PregelatinizedStarchB	0.0160762	24	2	14.55	1	1
Block 1	7	5.3	8.2	6	0.4	0.1	0.44	76.842	2.71803	PregelatinizedStarchA	0.0273096	64	6	11.9	0.833333	1
Block 1	8	5.3	8.2	6	0.4	0.1	0.44	70.56	9	PregelatinizedStarchA	0.0904283	52	6	8.56667	0.5	1
Block 1	9	5.3	8.2	6	0.4	0.1	0.44	74.26	5.3	PregelatinizedStarchA	0.0532522	58.6276	341	9.88	0.66	0.984848
Block 1	10	5.3	8.2	6	0.4	0.1	0.44	74.26	5.3	PregelatinizedStarchA	0.0532522	61.0339	383	9.324	0.57	0.912281
Block 1	11	5.3	8.2	6	0.4	0.1	0.44	70.56	9	PregelatinizedStarchA	0.0904283	64	6	7.66667	0.333333	0.5
Block 2	12	5.3	8.2	6	0.4	0.1	0.44	75.3782	4.18182	PregelatinizedStarchB	0.0420172	53.3476	561	11.599	0.77	0.974026
Block 2	13	5.3	8.2	6	0.4	0.1	0.44	74.26	5.3	PregelatinizedStarchA	0.0532522	56.3255	467	11.518	0.73	0.986301
Block 2	14	5.3	8.2	6	0.4	0.1	0.44	77.96	1.6	PregelatinizedStarchA	0.0160762		0
Block 2	15	5.3	8.2	6	0.4	0.1	0.44	71.4692	8.0908	PregelatinizedStarchA	0.0812931	64.3636	22	6.19091	0.454545	0.7
Block 2	16	5.3	8.2	6	0.4	0.1	0.44	77.96	1.6	PregelatinizedStarchA	0.0160762		0
Block 2	17	5.3	8.2	6	0.4	0.1	0.44	70.56	9	PregelatinizedStarchB	0.0904283	62	60	7.26333	0.5	0.933333
Block 2	18	5.3	8.2	6	0.4	0.1	0.44	74.26	5.3	PregelatinizedStarchB	0.0532522	58.2637	311	9.43	0.63	0.936508
Block 2	19	5.3	8.2	6	0.4	0.1	0.44	70.56	9	PregelatinizedStarchB	0.0904283	72	5	3.72	0
Block 2	20	5.3	8.2	6	0.4	0.1	0.44	74.26	5.3	PregelatinizedStarchB	0.0532522	55.3256	344	11.117	0.74	0.972973
Block 3	21	5.3	8.2	6	0.4	0.1	0.44	72.4109	7.14908	PregelatinizedStarchA	0.071831	60.6316	19	5.95263	0.210526	0
Block 3	22	5.3	8.2	6	0.4	0.1	0.44	73.2845	6.27553	PregelatinizedStarchA	0.063054	51.5851	241	7.08833	0.483333	0.896552
Block 3	23	5.3	8.2	6	0.4	0.1	0.44	70.56	9	PregelatinizedStarchB	0.0904283	62.4	5	5.7	0.4	1
Block 3	24	5.3	8.2	6	0.4	0.1	0.44	77.96	1.6	PregelatinizedStarchA	0.0160762		0
Block 3	25	5.3	8.2	6	0.4	0.1	0.44	76.6242	2.93577	PregelatinizedStarchB	0.0294974	65.1429	7	6.55714	0.285714	0.5
Block 3	26	5.3	8.2	6	0.4	0.1	0.44	76.6242	2.93577	PregelatinizedStarchB	0.0294974	48	1	10.8	1	1
Block 3	27	5.3	8.2	6	0.4	0.1	0.44	70.56	9	PregelatinizedStarchB	0.0904283		0
Block 3	28	5.3	8.2	6	0.4	0.1	0.44	77.96	1.6	PregelatinizedStarchA	0.0160762		0
Block 4	29	5.3	8.2	6	0.4	0.1	0.44	70.56	9	PregelatinizedStarchA	0.0904283		0
Block 4	30	5.3	8.2	6	0.4	0.1	0.44	75.5864	3.97361	PregelatinizedStarchA	0.0399252	52.9193	322	12.063	0.77	0.961039
Block 4	31	5.3	8.2	6	0.4	0.1	0.44	70.56	9	PregelatinizedStarchA	0.0904283	48	1	7.3	1	0
Block 4	32	5.3	8.2	6	0.4	0.1	0.44	77.96	1.6	PregelatinizedStarchB	0.0160762		0
Block 4	33	5.3	8.2	6	0.4	0.1	0.44	77.96	1.6	PregelatinizedStarchB	0.0160762		0
Block 4	34	5.3	8.2	6	0.4	0.1	0.44	74.26	5.3	PregelatinizedStarchB	0.0532522	61.7143	245	8.978	0.65	0.938462
Block 4	35	5.3	8.2	6	0.4	0.1	0.44	71.4932	8.06678	PregelatinizedStarchB	0.0810517	60	4	6.45	0.5	1
Block 4	36	5.3	8.2	6	0.4	0.1	0.44	75.5864	3.97361	PregelatinizedStarchA	0.0399252	57.0932	322	12.278	0.83	0.939759

## Sheet: Table S2
Block	Run	Yeast(%)	Sugar(%)	CornFlour(%)	SodiumBenzoate(%)	Methylparaben(%)	CitricAcid(%)	Water(%)	GellingAgent(%)	TypeOfGellingAgent	CostPerkg(US$)	TimeToPupation(h)	NoPupaeRecoverd	PuplaWeight(mg)	AdultEmergence(proportion)	Fliers(proportion)
Block 1	1	5.3	8.2	6	0.4	0.1	0.44	79.39	0.17	Agar	0.0691417	45.8653	1158	11.379	0.84	0.928571
Block 1	2	5.3	8.2	6	0.4	0.1	0.44	78.725	0.835	Gelatin	0.0794818		0
Block 1	3	5.3	8.2	6	0.4	0.1	0.44	79.39	0.17	Gelatin	0.0161819		0
Block 1	4	5.3	8.2	6	0.4	0.1	0.44	78.725	0.835	Agar	0.339608	46.3181	1270	9.416	0.81	0.938272
Block 1	5	5.3	8.2	6	0.4	0.1	0.44	78.725	0.835	Agar	0.339608	32.2278	843	13.224	0.91	0.978022
Block 1	6	5.3	8.2	6	0.4	0.1	0.44	79.39	0.17	Agar	0.0691417	40.6471	816	11.69	0.78	1
Block 1	7	5.3	8.2	6	0.4	0.1	0.44	78.725	0.835	Carrageenan	0.198409	44.3561	1067	11.627	0.92	0.945652
Block 1	8	5.3	8.2	6	0.4	0.1	0.44	79.39	0.17	Carrageenan	0.0403946	41.1176	680	13.721	0.89	0.977528
Block 1	9	5.3	8.2	6	0.4	0.1	0.44	78.06	1.5	Agar	0.610074	41.248	750	8.982	0.82	0.865854
Block 2	10	5.3	8.2	6	0.4	0.1	0.44	78.06	1.5	Carrageenan	0.356423	41.6117	958	10.434	0.72	1
Block 2	11	5.3	8.2	6	0.4	0.1	0.44	78.06	1.5	Carrageenan	0.356423	42.8369	846	11.301	0.84	0.904762
Block 2	12	5.3	8.2	6	0.4	0.1	0.44	78.06	1.5	Gelatin	0.142782	51.9877	325	13.464	0.91	0.967033
Block 2	13	5.3	8.2	6	0.4	0.1	0.44	79.1562	0.40379	Agar	0.164228	37.8891	1118	11.055	0.82	0.95122
Block 2	14	5.3	8.2	6	0.4	0.1	0.44	79.1562	0.40379	Agar	0.164228	31.1849	795	13.495	0.81	0.962963
Block 2	15	5.3	8.2	6	0.4	0.1	0.44	78.9539	0.606132	Carrageenan	0.144026	41.3458	963	11.863	0.85	0.976471
Block 2	16	5.3	8.2	6	0.4	0.1	0.44	78.725	0.835	Gelatin	0.0794818	47.3239	213	15.145	0.91	0.978022
Block 2	17	5.3	8.2	6	0.4	0.1	0.44	79.39	0.17	Gelatin	0.0161819		0
Block 2	18	5.3	8.2	6	0.4	0.1	0.44	78.06	1.5	Gelatin	0.142782	45.4082	463	14.446	0.95	1
Block 2	19	5.3	8.2	6	0.4	0.1	0.44	78.06	1.5	Agar	0.610074	37.0402	946	9.68	0.85	0.917647
Block 2	20	5.3	8.2	6	0.4	0.1	0.44	78.725	0.835	Gelatin	0.0794818	46.3478	552	13.263	0.86	0.976744
Block 2	21	5.3	8.2	6	0.4	0.1	0.44	78.9539	0.606132	Carrageenan	0.144026	49.716	1007	11.254	0.86	1
Block 3	22	5.3	8.2	6	0.4	0.1	0.44	78.9411	0.618887	Gelatin	0.0589104	49.2278	821	12.235	0.82	0.987805
Block 3	23	5.3	8.2	6	0.4	0.1	0.44	78.2812	1.27883	Agar	0.520119	37.5701	1070	9.432	0.78	0.935897
Block 3	24	5.3	8.2	6	0.4	0.1	0.44	79.39	0.17	Agar	0.0691417	45.9248	1064	10.45	0.77	0.922078
Block 3	25	5.3	8.2	6	0.4	0.1	0.44	78.5131	1.04693	Agar	0.425802	41.6774	1116	9.837	0.79	0.974684
Block 3	26	5.3	8.2	6	0.4	0.1	0.44	78.5131	1.04693	Agar	0.425802	42.9362	1128	9.991	0.8	0.925
Block 3	27	5.3	8.2	6	0.4	0.1	0.44	79.39	0.17	Carrageenan	0.0403946	47.3165	948	11.921	0.79	0.987342
Block 3	28	5.3	8.2	6	0.4	0.1	0.44	78.9411	0.618887	Gelatin	0.0589104	47.9697	793	13.167	0.9	0.966667
Block 3	29	5.3	8.2	6	0.4	0.1	0.44	78.06	1.5	Gelatin	0.142782	52.7899	952	12.721	0.99	0.969697
Block 3	30	5.3	8.2	6	0.4	0.1	0.44	78.06	1.5	Gelatin	0.142782	53.0926	886	12.353	0.89	0.977528
Block 3	31	5.3	8.2	6	0.4	0.1	0.44	79.39	0.17	Agar	0.0691417	49.3819	1181	11.464	0.89	0.966292
Block 3	32	5.3	8.2	6	0.4	0.1	0.44	78.5143	1.04566	Carrageenan	0.248466	44.3922	918	10.945	0.77	0.948052
Block 3	33	5.3	8.2	6	0.4	0.1	0.44	78.5143	1.04566	Carrageenan	0.248466	43.7533	989	11.107	0.81	0.950617
Block 3	34	5.3	8.2	6	0.4	0.1	0.44	79.39	0.17	Carrageenan	0.0403946	47.4499	1047	10.431	0.83	0.831325
Block 3	35	5.3	8.2	6	0.4	0.1	0.44	78.2812	1.27883	Agar	0.520119	40.5402	1081	9.23	0.79	0.810127
Block 4	36	5.3	8.2	6	0.4	0.1	0.44	78.2803	1.27971	Carrageenan	0.304077	41.0616	422	14.826	0.92	0.902174
Block 4	37	5.3	8.2	6	0.4	0.1	0.44	78.4928	1.06723	Gelatin	0.101587	50.1818	407	15.137	0.97	0.958763
Block 4	38	5.3	8.2	6	0.4	0.1	0.44	79.39	0.17	Gelatin	0.0161819	47.2227	247	13.887	0.84	0.97619
Block 4	39	5.3	8.2	6	0.4	0.1	0.44	78.725	0.835	Carrageenan	0.198409	38.1941	443	14.576	0.83	0.939759
Block 4	40	5.3	8.2	6	0.4	0.1	0.44	78.2803	1.27971	Carrageenan	0.304077	37.3906	466	14.779	0.92	0.847826
Block 4	41	5.3	8.2	6	0.4	0.1	0.44	78.4928	1.06723	Gelatin	0.101587	49.8916	406	14.23	0.87	0.91954
Block 4	42	5.3	8.2	6	0.4	0.1	0.44	78.725	0.835	Agar	0.339608	30.5037	679	13.52	0.81	0.82716
Block 4	43	5.3	8.2	6	0.4	0.1	0.44	79.39	0.17	Gelatin	0.0161819	45.0303	396	13.981	0.86	0.918605
Block 4	44	5.3	8.2	6	0.4	0.1	0.44	79.39	0.17	Carrageenan	0.0403946	42.8387	186	14.913	0.86	0.906977
Block 4	45	5.3	8.2	6	0.4	0.1	0.44	78.725	0.835	Carrageenan	0.198409	39.5376	865	12.636	0.87	0.873563
Block 5	46	5.3	8.2	6	0.4	0.1	0.44	79.1603	0.399729	Carrageenan	0.0949816	52.6195	904	12.756	0.95	0.905263
Block 5	47	5.3	8.2	6	0.4	0.1	0.44	79.1551	0.40491	Gelatin	0.0385424	50.6447	608	15.173	0.94	0.946809
Block 5	48	5.3	8.2	6	0.4	0.1	0.44	78.9388	0.621212	Agar	0.252657	39.4858	809	13.477	0.88	0.977273
Block 5	49	5.3	8.2	6	0.4	0.1	0.44	78.2703	1.28965	Gelatin	0.122759	52.1065	526	14.459	0.84	0.916667
Block 5	50	5.3	8.2	6	0.4	0.1	0.44	78.2703	1.28965	Gelatin	0.122759	50.4	460	14.561	0.91	0.945055
Block 5	51	5.3	8.2	6	0.4	0.1	0.44	78.06	1.5	Carrageenan	0.356423	44.9386	831	12.508	0.95	0.989474
Block 5	52	5.3	8.2	6	0.4	0.1	0.44	79.1551	0.40491	Gelatin	0.0385424	47.5007	721	12.672	0.91	0.945055
Block 5	53	5.3	8.2	6	0.4	0.1	0.44	78.06	1.5	Agar	0.610074	39.1939	913	10.356	0.87	0.954023
Block 5	54	5.3	8.2	6	0.4	0.1	0.44	78.06	1.5	Carrageenan	0.356423	44.0829	772	12.931	0.95	0.968421
Block 5	55	5.3	8.2	6	0.4	0.1	0.44	78.06	1.5	Agar	0.610074	36.1297	833	11.09	0.83	1
Block 5	56	5.3	8.2	6	0.4	0.1	0.44	78.9388	0.621212	Agar	0.252657	39.7521	1065	11.731	0.88	0.988636
Block 5	57	5.3	8.2	6	0.4	0.1	0.44	79.1603	0.399729	Carrageenan	0.0949816	39.04	750	12.213	0.88	0.988636

## Sheet: Table S3
Block	Run	DietType	Yeast(%)	Sugar(%)	CornFlour(%)	SodiumBenzoate(%)	Methylparaben(%)	CitricAcid(%)	Water(%)	Agar(%)	Carrageenan(%)	CorncobPowder(%)	GuarGum(%)	NoPupaeRecoverd	PupalWeight(mg)	NoFliesEmerged	FliesNotEmerged	AdultsFliers	AdultsNotFliers	NoPupaeRecoverdPerkgDiet	AdultsFliers/1kgCP	Cost1kgDiet(US$)	CostDietToProduce1MillionFlyingInsects(US$)	DilParasitoidsEmerged	DilParasitoidsNotEmerged	DilFemaleEmerged	DilMaleEmerged
Block 1	1	Gel-Agar	5.3	8.2	6	0.4	0.1	0.44	79.326	0.234	-	-	-	616	13.129	76	24	74	2	4106.67	3038.93	0.558875	181.109	16	84	8	8
Block 1	2	Gel-Carrageenan	5.3	8.2	6	0.4	0.1	0.44	79.136		0.424	-	-	457	11.045	86	14	82	4	3046.67	2498.27	0.56445	205.928	25	75	5	20
Block 1	3	Gel-Agar	5.3	8.2	6	0.4	0.1	0.44	79.326	0.234	-	-	-	580	12.16	94	6	89	5	3866.67	3441.33	0.558875	181.109	37	63	12	25
Block 1	4	Gel-Carrageenan	5.3	8.2	6	0.4	0.1	0.44	79.136		0.424	-	-	461	13.17	94	6	92	2	3073.33	2827.47	0.56445	205.928	18	82	11	7
Block 1	5	Gel-Agar	5.3	8.2	6	0.4	0.1	0.44	79.326	0.234	-	-	-	556	14.432	96	4	90	6	3706.67	3336	0.558875	181.109	43	57	14	29
Block 1	6	Gel-Agar	5.3	8.2	6	0.4	0.1	0.44	79.326	0.234	-	-	-	491	11.403	58	42	55	3	3273.33	1800.33	0.558875	181.109	20	80	5	15
Block 1	7	Gel-Carrageenan	5.3	8.2	6	0.4	0.1	0.44	79.136		0.424	-	-	454	12.167	93	7	88	5	3026.67	2663.47	0.56445	205.928	6	94	0	6
Block 1	8	Mass-rearing	6.1	8.3	5.4	0.41	0.1	0.45	62.84	-	-	16.3	0.1	388	6.975	68	32	49	19	2586.67	1267.47	0.739695	248	10	90	1	9
Block 1	9	Mass-rearing	6.1	8.3	5.4	0.41	0.1	0.45	62.84	-	-	16.3	0.1	477	8.457	78	22	72	6	3180	2289.6	0.739695	248	34	66	9	25
Block 1	10	Mass-rearing	6.1	8.3	5.4	0.41	0.1	0.45	62.84	-	-	16.3	0.1	592	8.235	73	27	65	8	3946.67	2565.33	0.739695	248	21	79	11	10
Block 1	11	Gel-Carrageenan	5.3	8.2	6	0.4	0.1	0.44	79.136		0.424	-	-	347	11.787	86	14	79	7	2313.33	1827.53	0.56445	205.928	49	51	16	33
Block 1	12	Mass-rearing	6.1	8.3	5.4	0.41	0.1	0.45	62.84	-	-	16.3	0.1	513	7.981	77	23	71	6	3420	2428.2	0.739695	248	10	90	1	9
Block 2	13	Gel-Agar	5.3	8.2	6	0.4	0.1	0.44	79.326	0.234	-	-	-	300	10.996	81	19	75	6	2000	1500	0.558875	181.109	40	60	17	23
Block 2	14	Mass-rearing	6.1	8.3	5.4	0.41	0.1	0.45	62.84	-	-	16.3	0.1	247	7.095	68	32	58	10	1646.67	955.067	0.739695	248	11	89	5	6
Block 2	15	Gel-Agar	5.3	8.2	6	0.4	0.1	0.44	79.326	0.234	-	-	-	407	11.184	80	20	71	9	2713.33	1926.47	0.558875	181.109	52	48	14	38
Block 2	16	Mass-rearing	6.1	8.3	5.4	0.41	0.1	0.45	62.84	-	-	16.3	0.1	357	8.039	78	22	73	5	2380	1737.4	0.739695	248	16	84	4	12
Block 2	17	Mass-rearing	6.1	8.3	5.4	0.41	0.1	0.45	62.84	-	-	16.3	0.1	382	7.643	72	28	64	8	2546.67	1629.87	0.739695	248	27	73	5	22
Block 2	18	Mass-rearing	6.1	8.3	5.4	0.41	0.1	0.45	62.84	-	-	16.3	0.1	438	8.639	79	21	77	2	2920	2248.4	0.739695	248	15	85	2	13
Block 2	19	Gel-Carrageenan	5.3	8.2	6	0.4	0.1	0.44	79.136		0.424	-	-	328	11.554	85	15	81	4	2186.67	1771.2	0.56445	205.928	16	84	3	13
Block 2	20	Gel-Agar	5.3	8.2	6	0.4	0.1	0.44	79.326	0.234	-	-	-	407	13.067	92	8	88	4	2713.33	2387.73	0.558875	181.109	27	73	5	22
Block 2	21	Gel-Carrageenan	5.3	8.2	6	0.4	0.1	0.44	79.136		0.424	-	-	395	12.344	93	7	90	3	2633.33	2370	0.56445	205.928	46	54	22	24
Block 2	22	Gel-Carrageenan	5.3	8.2	6	0.4	0.1	0.44	79.136		0.424	-	-	425	13.202	89	11	85	4	2833.33	2408.33	0.56445	205.928	63	37	35	28
Block 2	23	Gel-Carrageenan	5.3	8.2	6	0.4	0.1	0.44	79.136		0.424	-	-	460	13.335	93	7	93	0	3066.67	2852	0.56445	205.928	49	51	22	27
Block 2	24	Gel-Agar	5.3	8.2	6	0.4	0.1	0.44	79.326	0.234	-	-	-	441	12.624	86	14	82	4	2940	2410.8	0.558875	181.109	16	84	0	16
Block 3	25	Mass-rearing	6.1	8.3	5.4	0.41	0.1	0.45	62.84	-	-	16.3	0.1	711	9.899	94	6	92	2	4740	4360.8	0.739695	248	28	72	16	12
Block 3	26	Gel-Agar	5.3	8.2	6	0.4	0.1	0.44	79.326	0.234	-	-	-	661	14.325	100	0	98	2	4406.67	4318.53	0.558875	181.109	14	86	4	10
Block 3	27	Gel-Carrageenan	5.3	8.2	6	0.4	0.1	0.44	79.136		0.424	-	-	550	13.335	77	23	74	3	3666.67	2713.33	0.56445	205.928	50	50	27	23
Block 3	28	Gel-Agar	5.3	8.2	6	0.4	0.1	0.44	79.326	0.234	-	-	-	588	13.955	99	1	99	0	3920	3880.8	0.558875	181.109	11	89	3	8
Block 3	29	Gel-Carrageenan	5.3	8.2	6	0.4	0.1	0.44	79.136		0.424	-	-	565	16.236	89	11	88	1	3766.67	3314.67	0.56445	205.928	4	96	0	4
Block 3	30	Gel-Carrageenan	5.3	8.2	6	0.4	0.1	0.44	79.136		0.424	-	-	553	16.279	99	1	99	0	3686.67	3649.8	0.56445	205.928	25	75	17	8
Block 3	31	Mass-rearing	6.1	8.3	5.4	0.41	0.1	0.45	62.84	-	-	16.3	0.1	654	11.333	98	2	95	3	4360	4142	0.739695	248	51	49	22	29
Block 3	32	Gel-Agar	5.3	8.2	6	0.4	0.1	0.44	79.326	0.234	-	-	-	586	13.899	98	2	98	0	3906.67	3828.53	0.558875	181.109	27	73	14	13
Block 3	33	Gel-Carrageenan	5.3	8.2	6	0.4	0.1	0.44	79.136		0.424	-	-	541	16.815	93	7	90	3	3606.67	3246	0.56445	205.928	0	100	0	0
Block 3	34	Mass-rearing	6.1	8.3	5.4	0.41	0.1	0.45	62.84	-	-	16.3	0.1	585	10.664	96	4	92	4	3900	3588	0.739695	248	57	43	26	31
Block 3	35	Gel-Agar	5.3	8.2	6	0.4	0.1	0.44	79.326	0.234	-	-	-	702	15.133	99	1	99	0	4680	4633.2	0.558875	181.109	8	92	4	4
Block 3	36	Mass-rearing	6.1	8.3	5.4	0.41	0.1	0.45	62.84	-	-	16.3	0.1	537	10.126	97	3	92	5	3580	3293.6	0.739695	248	40	60	1	39
Block 4	37	Mass-rearing	6.1	8.3	5.4	0.41	0.1	0.45	62.84	-	-	16.3	0.1	733	9.799	96	4	95	1	4886.67	4642.33	0.739695	248	44	56	16	28
Block 4	38	Mass-rearing	6.1	8.3	5.4	0.41	0.1	0.45	62.84	-	-	16.3	0.1	841	11.587	98	2	95	3	5606.67	5326.33	0.739695	248	19	81	2	17
Block 4	39	Gel-Agar	5.3	8.2	6	0.4	0.1	0.44	79.326	0.234	-	-	-	509	14.483	98	2	98	0	3393.33	3325.47	0.558875	181.109	17	83	5	12
Block 4	40	Gel-Carrageenan	5.3	8.2	6	0.4	0.1	0.44	79.136		0.424	-	-	438	15.16	100	0	98	2	2920	2861.6	0.56445	205.928	30	70	13	17
Block 4	41	Gel-Carrageenan	5.3	8.2	6	0.4	0.1	0.44	79.136		0.424	-	-	475	15.727	97	3	95	2	3166.67	3008.33	0.56445	205.928	1	99	0	1
Block 4	42	Gel-Agar	5.3	8.2	6	0.4	0.1	0.44	79.326	0.234	-	-	-	468	13.798	93	7	91	2	3120	2839.2	0.558875	181.109	5	95	2	3
Block 4	43	Gel-Carrageenan	5.3	8.2	6	0.4	0.1	0.44	79.136		0.424	-	-	396	15.301	98	2	97	1	2640	2560.8	0.56445	205.928	29	71	14	15
Block 4	44	Mass-rearing	6.1	8.3	5.4	0.41	0.1	0.45	62.84	-	-	16.3	0.1	622	9.949	95	5	93	2	4146.67	3856.4	0.739695	248	35	65	13	22
Block 4	45	Mass-rearing	6.1	8.3	5.4	0.41	0.1	0.45	62.84	-	-	16.3	0.1	547	14.715	95	5	93	2	3646.67	3391.4	0.739695	248	61	39	23	38
Block 4	46	Gel-Carrageenan	5.3	8.2	6	0.4	0.1	0.44	79.136		0.424	-	-	513	13.956	97	3	96	1	3420	3283.2	0.56445	205.928	39	61	23	16
Block 4	47	Gel-Agar	5.3	8.2	6	0.4	0.1	0.44	79.326	0.234	-	-	-	620	9.209	80	20	76	4	4133.33	3141.33	0.558875	181.109	14	86	8	6
Block 4	48	Gel-Agar	5.3	8.2	6	0.4	0.1	0.44	79.326	0.234	-	-	-	575	14.252	98	2	93	5	3833.33	3565	0.558875	181.109	21	79	1	20
